# Supplementary material for: Radiological Phenotypes of Bronchiectasis Based on Airway Generation
Source: Biomedicines. 2026 Jan 31;14(2):337. doi: 10.3390/biomedicines14020337 (PMC12938277; doi:10.3390/biomedicines14020337)
Supplement: Supplementary file 1 [file biomedicines-14-00337-s001.zip]

Archive with 1 entries (1 files):
- biomedicines-4052973-supplementary.pdf
